# Supplementary material for: Systematic Investigation of the Multifaceted Role of SOX11 in Cancer
Source: Cancers (Basel). 2022 Dec 12;14(24):6103. doi: 10.3390/cancers14246103 (PMC9776339; doi:10.3390/cancers14246103)
Supplement: Supplementary file 1 [file cancers-14-06103-s001.zip]

Archive with 1 entries (1 files):
- cancers-1964496-supplementary.pdf
